# Supplementary material for: Enhancing Flame Retardancy and Smoke Suppression in EPDM Rubber Using Sepiolite-Based Systems
Source: Polymers (Basel). 2024 Aug 12;16(16):2281. doi: 10.3390/polym16162281 (PMC11359910; doi:10.3390/polym16162281)
Supplement: Supplementary file 1 [file polymers-16-02281-s001.zip]

Archive with 1 entries (1 files):
- polymers-3142824-supplementary.pdf
